# Supplementary material for: Meta-Analysis of Prevalence of Depression in Dental Students during COVID-19 Pandemic
Source: Medicina (Kaunas). 2021 Nov 21;57(11):1278. doi: 10.3390/medicina57111278 (PMC8619286; doi:10.3390/medicina57111278)
Supplement: Supplementary file 1 [file medicina-57-01278-s001.zip]

Archive with 1 entries (1 files):
- medicina-1429628-SI.pdf
